# Supplementary material for: Changes in the plasma proteome at asymptomatic and symptomatic stages of autosomal dominant Alzheimer’s disease
Source: Sci Rep. 2016 Jul 6;6:29078. doi: 10.1038/srep29078 (PMC4933916; doi:10.1038/srep29078)
Supplement: Supplementary Table S2 [file srep29078-s2.xls]

## Sheet: Supplementary Table S2
Supplementary Table S2. Proteins quantified by iTRAQ. Proteins were identified at 1% FDR and quantified in plasma from 35 DIAN participants in six iTRAQ multiplex runs as analysed by Protein Pilot v4.0. The 81 proteins marked in bold were quantified in all six iTRAQ runs and used for statistical analyses. The 18 proteins marked in red differed significantly in abundance in NC, aMC and sMC in the …
UniProt Accession	Gene Symbol	Protein name	iTRAQ1																								iTRAQ2
			Unused ProtScore	Total ProtScore	% Coverage	Peptides (95% confidence)	114:121	PVal 114:121	EF 114:121	LowerCI 114:121	UpperCI 114:121	116:121	PVal 116:121	EF 116:121	LowerCI 116:121	UpperCI 116:121	117:121	PVal 117:121	EF 117:121	LowerCI 117:121	UpperCI 117:121	118:121	PVal 118:121	EF 118:121	LowerCI 118:121	UpperCI 118:121	Unused ProtScore	Total ProtScore	% Coverage	Peptides (95% confidence)	113:117	PVal 113:117	EF 113:117	LowerCI 113:117	UpperCI 113:117	114:117	PVal 114:117	EF 114:117	LowerCI 114:117	UpperCI 114:117	115:117	PVal 115:117	EF 115:117	LowerCI 115:117	UpperCI 115:117	116:117	PVal 116:117	EF 116:117	LowerCI 116:117
O14791	APOL1	Apolipoprotein L1	2.7	2.7	5.276	2	1.14815	0.970748	1.44544	0.794328	4.32514	1.1695	0.940953	1.5417	0.758578	3.83707	0.580764	0.915371	2.1677	0.197697	1.25892	1.57036	0.277782	1.40605	1.11686	7.94328	4.96	4.96	11.31	6	0.963829	0.750966	1.09648	0.879022	1.05682	0.963829	0.783151	1.10662	0.870964	1.0666	1.01859	0.904974	1.10662	0.92045	1.1272	1	0.818631	1.13763	0.879022
O75882	ATRN	Attractin	3.34	3.34	3.429	4	0.981748	0.954373	1.43219	0.685488	1.40605	1.07647	0.798653	1.38038	0.77983	1.48594	1.09648	0.752281	1.38038	0.794328	1.51356	1.07647	0.778124	1.41906	0.758578	1.52757	2.03	2.05	2.029	2	1.04713	0.878604	1.52757	0.685488	1.69044	1.11686	0.786011	1.67494	0.666807	2.14783	0.724436	0.743657	1.57036	0.152757	1.13763	1.19124	0.532409	2.24905	0.529663
O95445	APOM	Apolipoprotein M	4.47	4.47	23.4	4	1.0666	0.901798	1.39316	0.765597	1.59956	1.38038	0.408596	1.25892	1.09648	2.12814	1.30617	0.532696	1.28233	1.01859	2.03236	0.83946	0.73214	1.44544	0.534564	1.21339	4.29	4.29	19.68	3	0.937562	0.68315	1.25892	0.717794	1.18032	1.05682	0.574575	1.25892	0.83946	1.44544	0.717794	0.28126	1.49969	0.239883	1.07647	0.737904	0.569102	1.38038	0.359749
P00450	CP	Ceruloplasmin	45.28	45.43	31.83	64	0.954993	0.986863	1.10662	0.879022	1.05682	0.92045	0.91503	1.11686	0.831764	1.02802	0.963829	0.835129	1.09648	0.83946	1.05682	1.58489	0.00343601	1.1695	1.35519	2.07014	46.12	46.17	33.9	59	0.731139	0.0189136	1.1272	0.501187	0.824138	0.744732	0.0364553	1.1272	0.529663	0.83946	0.444631	0.00145246	1.44544	0.0855067	0.642688	0.855067	0.880662	1.13763	0.679204
P00488	F13A1	Coagulation factor XIII A chain	NA	NA	NA	NA	NA	NA	NA	NA	NA	NA	NA	NA	NA	NA	NA	NA	NA	NA	NA	NA	NA	NA	NA	NA	NA	NA	NA	NA	NA	NA	NA	NA	NA	NA	NA	NA	NA	NA	NA	NA	NA	NA	NA	NA	NA	NA	NA
P00734	F2	Prothrombin	30.98	30.98	41.48	27	0.92045	0.686626	1.07647	0.831764	0.990832	0.887156	0.586819	1.09648	0.717794	0.972747	1.0666	0.49245	1.10662	0.963829	1.22462	0.895365	0.660859	1.10662	0.744732	0.990832	30.75	30.75	44.69	30	0.937562	0.812436	1.07647	0.855067	1.00925	0.981748	0.920635	1.09648	0.887156	1.07647	0.630957	0.120128	1.24738	0.363078	0.787046	0.990832	0.789181	1.10662	0.870964
P00736	C1R	Complement C1r subcomponent	6.66	6.66	10.21	7	1.07647	0.858245	1.25892	0.855067	1.47231	1.22462	0.574926	1.2942	0.946237	1.77011	0.954993	0.786388	1.28233	0.704693	1.22462	1.49969	0.272956	1.28233	1.1695	2.208	10.94	10.94	13.62	9	1.09648	0.24651	1.18032	0.928966	1.44544	0.92045	0.833091	1.23595	0.648634	1.13763	0.704693	0.216891	1.36773	0.203236	0.963829	1.08643	0.967472	1.34276	0.809096
P00738	HP	Haptoglobin	14.36	14.36	21.67	12	1.19124	0.28423	1.13763	1.04713	1.49969	0.222843	8.88712e-05	2.24905	0.0501187	0.501187	1.24738	0.189067	1.10662	1.1272	1.55597	0.937562	0.756296	1.19124	0.751623	1.11686	13.65	13.65	26.11	13	0.60256	0.0319504	1.30617	0.334195	0.787046	0.170608	8.5785e-05	2.29087	0.0270396	0.390841	0.0613762	0.00181821	3.7325	0.0175388	0.229087	5.34564	7.13803e-08	1.34276	3.98107
P00742	F10	Coagulation factor X	NA	NA	NA	NA	NA	NA	NA	NA	NA	NA	NA	NA	NA	NA	NA	NA	NA	NA	NA	NA	NA	NA	NA	NA	NA	NA	NA	NA	NA	NA	NA	NA	NA	NA	NA	NA	NA	NA	NA	NA	NA	NA	NA	NA	NA	NA	NA
P00747	PLG	Plasminogen	36.12	36.12	35.93	33	1.09648	0.581028	1.11686	0.981748	1.57036	1.0666	0.498912	1.13763	0.937562	1.39316	1.00925	0.85227	1.1695	0.862979	1.1695	1.22462	0.0287585	1.21339	1.00925	1.67494	42.38	42.38	34.57	34	0.855067	0.38663	1.08643	0.758578	0.928966	0.954993	0.97206	1.09648	0.862979	1.04713	0.630957	0.0574551	1.27057	0.42462	0.801678	0.963829	0.98851	1.10662	0.83946
P00748	F12	Coagulation factor XII	13.46	13.57	13.98	9	1.31826	0.253916	1.25892	1.04713	2.35505	1.70608	0.0471612	1.30617	1.30617	5.70164	1.25892	0.393799	1.28233	0.981748	2.29087	1.52757	0.0843073	1.36773	1.11686	3.56451	11.87	11.89	9.593	6	2.12814	0.071294	1.58489	1.34276	15.1356	2.0893	0.0230016	1.58489	1.31826	11.8032	1.65959	0.282639	1.45881	1.13763	8.3946	1.67494	0.227157	1.52757	1.09648
P00751	CFB	Complement factor B	36.98	37.64	29.06	31	1.03753	0.854437	1.1272	0.92045	1.20226	0.544503	0.0380025	1.39316	0.255859	0.758578	0.765597	0.43833	1.21339	0.60256	0.928966	1.25892	0.255551	1.15878	1.08643	1.55597	40.25	40.6	29.19	33	0.794328	0.257415	1.1272	0.619441	0.895365	0.591562	0.0362663	1.30617	0.346737	0.772681	0.432514	0.0252814	1.61436	0.165959	0.698232	1.38038	0.00645842	1.1272	1.22462
P01008	SERPINC1	Antithrombin-III	44.71	45.02	41.59	32	1.10662	0.503286	1.1272	0.981748	1.40605	1.05682	0.756457	1.1272	0.937562	1.30617	1.27057	0.086316	1.13763	1.11686	1.6293	0.981748	0.926734	1.1272	0.862979	1.10662	38.79	39.12	42.24	27	0.912011	0.740932	1.09648	0.787046	1	1.0666	0.413752	1.08643	0.981748	1.21339	0.47863	0.0185598	1.48594	0.175388	0.711214	0.625173	0.0184531	1.30617	0.319154
P01011	SERPINA3	Alpha-1-antichymotrypsin	24.08	24.08	48.23	32	0.862979	0.66828	1.11686	0.744732	0.963829	0.855067	0.671038	1.11686	0.731139	0.954993	0.847227	0.547654	1.11686	0.711214	0.946237	1.03753	0.53448	1.11686	0.928966	1.18032	28.26	28.26	42.79	32	1.00925	0.983299	1.08643	0.928966	1.13763	0.928966	0.654118	1.10662	0.794328	1.02802	0.448745	0.0353545	1.59956	0.10666	0.717794	1.20226	0.215061	1.11686	1.07647
P01019	AGT	Angiotensinogen	19.96	19.96	34.64	16	0.862979	0.628355	1.21339	0.698232	1.04713	0.630957	0.174791	1.31826	0.401791	0.831764	1.27057	0.100666	1.20226	1.05682	1.58489	3.13329	2.857e-06	1.41906	2.208	5.24808	21.07	21.07	26.6	13	0.772681	0.166735	1.1272	0.608135	0.870964	1.18032	0.314445	1.11686	1.05682	1.44544	0.642688	0.0278629	1.22462	0.37325	0.787046	0.685488	0.046212	1.23595	0.390841
P01023	A2M	Alpha-2-macroglobulin	167.9	168.04	64.25	240	1.0666	0.892423	1.0666	1	1.15878	1.48594	7.74124e-05	1.1272	1.31826	1.75388	0.452898	2.87123e-05	1.45881	0.288403	0.660694	0.483059	0.00143274	1.34276	0.322107	0.648634	163.17	163.3	67.37	252	0.170608	1.64168e-10	1.67494	0.12942	0.285759	0.77983	0.342289	1.08643	0.731139	0.847227	0.862979	0.324938	1.08643	0.809096	0.937562	0.119124	1.502e-11	1.59956	0.0954993
P01024	C3	Complement C3	206.91	206.91	69.69	231	0.928966	0.164647	1.04713	0.887156	0.972747	0.559758	2.55997e-06	1.22462	0.440555	0.685488	1.34276	0.000852228	1.09648	1.22462	1.47231	0.717794	0.16136	1.1695	0.642688	0.83946	213.73	213.73	69.75	248	1.15878	0.0119096	1.04713	1.10662	1.21339	0.586138	0.00132788	1.13763	0.524808	0.666807	0.231207	1.43853e-07	1.70608	0.18197	0.394457	0.946237	0.0656459	1.05682	0.895365
P01031	C5	Complement C5	16.53	16.59	9.129	16	0.92045	0.866923	1.19124	0.751623	1.09648	0.912011	0.537233	1.1272	0.758578	1.02802	1.19124	0.313678	1.13763	1.04713	1.41906	0.711214	0.259156	1.31826	0.457088	0.937562	22.73	22.76	8.413	13	0.895365	0.380349	1.08643	0.77983	0.972747	0.816582	0.0612409	1.11686	0.660694	0.912011	0.642688	0.0098338	1.25892	0.296483	0.809096	0.903649	0.368324	1.1695	0.698232
P01042	KNG1	Isoform LMW of Kininogen-1	31.99	31.99	43.33	26	0.946237	0.937603	1.19124	0.765597	1.1272	1.1272	0.684348	1.18032	0.954993	1.43219	0.862979	0.816846	1.1695	0.559758	1.00925	1.11686	0.581423	1.23595	0.903649	1.49969	33.76	33.76	45.43	31	0.895365	0.506027	1.40605	0.625173	1.25892	0.758578	0.353903	1.45881	0.47863	1.10662	0.625173	0.345542	1.70608	0.291072	1.0666	0.401791	0.124118	1.72187	0.0772681
P01042	KNG1	Kininogen-1	4.04	29.85	27.64	25	0.887156	0.417156	1.18032	0.751623	1.04713	0.946237	0.922611	1.18032	0.801678	1.11686	0.990832	0.831183	1.21339	0.816582	1.20226	0.83946	0.31444	1.41906	0.591562	1.19124	2.68	31.53	30.75	29	1.2942	0.567561	1.15878	1.11686	1.5417	0.946237	0.897657	1.47231	0.636796	1.39316	0.83946	0.921434	1.44544	0.549541	1.21339	1.05682	0.846261	1.88799	0.559758
P01834	IGKC	Ig kappa chain C region	NA	NA	NA	NA	NA	NA	NA	NA	NA	NA	NA	NA	NA	NA	NA	NA	NA	NA	NA	NA	NA	NA	NA	NA	NA	NA	NA	NA	NA	NA	NA	NA	NA	NA	NA	NA	NA	NA	NA	NA	NA	NA	NA	NA	NA	NA	NA
P01860	IGHG3	Ig gamma-3 chain C region	9.29	9.29	26.26	6	1.0666	0.82889	1.23595	0.862979	1.39316	0.912011	0.950876	1.20226	0.654636	1.09648	1.33045	0.458436	1.24738	1.0666	1.90546	0.737904	0.841995	1.41906	0.353183	1.04713	7.25	7.25	20.95	6	1.35519	0.540856	1.22462	1.10662	2.24905	0.717794	0.426013	1.22462	0.448745	0.879022	1.0666	0.915879	1.28233	0.831764	1.58489	0.666807	0.155582	1.49969	0.356451
P01871	IGHM	Ig mu chain C region	18.87	18.87	30.53	13	1.04713	0.6696	1.22462	0.855067	1.33045	0.731139	0.22037	1.27057	0.356451	0.928966	1.10662	0.275689	1.18032	0.937562	1.58489	1.25892	0.126818	1.22462	1.02802	1.75388	7.83	7.83	13.27	6	0.809096	0.429198	1.15878	0.648634	0.937562	0.912011	0.83734	1.19124	0.731139	1.08643	0.698232	0.284874	1.22462	0.487529	0.855067	0.772681	0.238013	1.18032	0.580764
P01876	IGHA1	Ig alpha-1 chain C region	NA	NA	NA	NA	NA	NA	NA	NA	NA	NA	NA	NA	NA	NA	NA	NA	NA	NA	NA	NA	NA	NA	NA	NA	3.63	3.63	11.61	2	4.09261	0.00528569	1.80302	2.26987	12.3595	1.01859	0.77758	1.87068	0.544503	1.97697	1.05682	0.931856	2.05116	0.515229	2.208	1.27057	0.475426	1.77011	0.717794
P02647	APOA1	Apolipoprotein A-I	68.23	68.45	86.52	151	0.801678	0.109455	1.0666	0.751623	0.855067	1.40605	0.0442685	1.0666	1.31826	1.51356	1.07647	0.808302	1.0666	1.00925	1.13763	0.405508	2.79876e-05	1.0666	0.380189	0.432514	71.44	71.63	84.27	146	0.92045	2.52371e-05	1.00925	0.912011	0.928966	1	0.74837	1.00925	0.990832	1.00925	0.954993	0.117414	1.00925	0.946237	0.963829	0.870964	1.11883e-09	1.00925	0.862979
P02649	APOE	Apolipoprotein E	24.19	24.19	37.22	13	0.954993	0.595021	1.1695	0.816582	1.11686	1.0666	0.632387	1.1695	0.912011	1.2942	0.972747	0.760314	1.20226	0.809096	1.1695	0.47863	0.0186087	1.61436	0.177011	0.772681	24.85	24.91	47.95	15	0.505825	0.0559927	1.51356	0.12942	0.765597	0.954993	0.799562	1.23595	0.765597	1.18032	0.534564	0.916667	1.72187	0.359749	0.92045	0.816582	0.846351	1.30617	0.57544
P02652	APOA2	Apolipoprotein A-II	8.18	8.18	64	20	0.586138	0.126311	1.22462	0.469894	0.717794	1.14815	0.585194	1.1272	1.01859	1.30617	1.45881	0.210638	1.15878	1.25892	1.69044	0.751623	0.289196	1.1695	0.648634	0.879022	12.22	12.22	64	23	1.18032	0.496856	1.0666	1.10662	1.27057	1	0.686515	1.08643	0.92045	1.08643	0.510505	0.761695	1.31826	0.390841	0.672977	0.180302	0.223061	2.18776	0.10666
P02654	APOC1	Apolipoprotein C-I	10.09	10.09	46.99	8	0.544503	0.051733	1.21339	0.231207	0.660694	1.08643	0.534638	1.0666	1.01859	1.24738	0.972747	0.962009	1.1272	0.794328	1.09648	0.457088	0.0494119	1.39316	0.197697	0.636796	10.45	10.45	46.99	7	0.448745	0.257424	1.38038	0.270396	0.619441	0.608135	0.0468459	1.19124	0.49204	0.724436	0.824138	0.967167	1.18032	0.660694	0.972747	0.401791	0.261407	1.5417	0.203236
P02656	APOC3	Apolipoprotein C-III	4	4	27.27	2	0.597035	0.524252	1.2942	0.283139	0.772681	1.1695	0.731842	1.11686	1.04713	1.36773	1	0.984698	1.48594	0.672977	1.36773	0.319154	0.388762	1.88799	0.0816582	0.60256	6.01	6.01	48.48	4	0.505825	0.353508	1.58489	0.293765	0.801678	0.328095	0.0914293	1.6293	0.148594	0.534564	0.928966	0.911813	1.36773	0.672977	1.27057	0.313329	0.106678	1.77011	0.083946
P02671	FGA	Fibrinogen alpha chain	83.01	83.01	47.92	117	1	0.870032	1.07647	0.928966	1.09648	0.809096	0.303011	1.07647	0.751623	0.870964	1.31826	0.00794803	1.11686	1.18032	1.5417	0.205116	6.91665e-07	1.88799	0.0990832	0.387258	85.57	85.57	51.96	125	0.685488	0.0479337	1.18032	0.580764	0.809096	0.534564	0.0107796	1.34276	0.401791	0.717794	0.130617	1.46506e-07	3.0761	0.0801678	0.401791	1.01859	0.000897177	1.07647	0.946237
P02675	FGB	Fibrinogen beta chain	64.97	64.97	63.34	106	1.11686	0.84234	1.11686	1	1.27057	0.879022	0.0552292	1.11686	0.772681	0.981748	1.34276	0.0318419	1.14815	1.1695	1.64437	0.185353	3.1223e-08	2.55859	0.0737904	0.474242	65.1	65.1	59.88	121	0.660694	0.0790908	1.27057	0.49204	0.83946	0.717794	0.0208259	1.22462	0.501187	0.879022	0.30479	8.42649e-06	2.208	0.130617	0.672977	1.45881	9.89471e-06	1.11686	1.30617
P02679	FGG	Fibrinogen gamma chain	37.59	37.59	49.89	80	0.847227	0.244601	1.07647	0.744732	0.912011	0.731139	0.0680805	1.11686	0.591562	0.816582	1.40605	0.0872247	1.09648	1.28233	1.70608	0.280543	3.16562e-06	1.65959	0.0954993	0.465586	45.43	45.43	54.92	86	0.744732	0.392916	1.1695	0.660694	0.870964	0.519996	0.0374642	1.48594	0.383707	0.772681	0.131826	0.000881905	3.69828	0.0870964	0.487529	1.25892	0.118593	1.09648	1.14815
P02746	C1QB	Complement C1q subcomponent subunit B	NA	NA	NA	NA	NA	NA	NA	NA	NA	NA	NA	NA	NA	NA	NA	NA	NA	NA	NA	NA	NA	NA	NA	NA	NA	NA	NA	NA	NA	NA	NA	NA	NA	NA	NA	NA	NA	NA	NA	NA	NA	NA	NA	NA	NA	NA	NA
P02747	C1QC	Complement C1q subcomponent subunit C	1.48	1.48	7.755	2	0.954993	0.9466	2.0893	0.457088	1.99526	0.981748	0.981927	2.0893	0.469894	2.05116	1.20226	0.712269	2.10863	0.570164	2.51189	1.14815	0.769566	2.0893	0.549541	2.39883	NA	NA	NA	NA	NA	NA	NA	NA	NA	NA	NA	NA	NA	NA	NA	NA	NA	NA	NA	NA	NA	NA	NA
P02748	C9	Complement component C9	10.52	10.52	9.839	7	0.946237	0.739025	1.28233	0.711214	1.21339	0.505825	0.1266	1.61436	0.218776	0.816582	0.990832	0.973015	1.23595	0.801678	1.22462	0.954993	0.89181	1.34276	0.704693	1.28233	10.47	10.47	10.2	9	0.751623	0.373719	1.18032	0.461318	0.887156	0.794328	0.634838	1.25892	0.534564	1	0.57544	0.226947	1.41906	0.180302	0.816582	1.49969	0.061564	1.21339	1.23595
P02749	APOH	Beta-2-glycoprotein 1	17.67	17.67	32.46	16	0.990832	0.758394	1.23595	0.83946	1.22462	0.954993	0.776139	1.20226	0.801678	1.14815	1.58489	0.0504917	1.25892	1.25892	2.60615	0.737904	0.0722764	1.21339	0.376704	0.895365	17.02	17.02	37.68	16	1.40605	0.347371	1.20226	1.1695	2.55859	1.39316	0.320659	1.20226	1.15878	2.44343	0.613762	0.519838	1.36773	0.285759	0.83946	0.990832	0.652933	1.22462	0.83946
P02750	LRG1	Leucine-rich alpha-2-glycoprotein	NA	NA	NA	NA	NA	NA	NA	NA	NA	NA	NA	NA	NA	NA	NA	NA	NA	NA	NA	NA	NA	NA	NA	NA	NA	NA	NA	NA	NA	NA	NA	NA	NA	NA	NA	NA	NA	NA	NA	NA	NA	NA	NA	NA	NA	NA	NA
P02751	FN1	Fibronectin	42.72	42.9	17.81	37	0.981748	0.497528	1.11686	0.887156	1.09648	0.887156	0.499107	1.09648	0.787046	0.972747	1.02802	0.600526	1.11686	0.92045	1.14815	0.0698232	1.34532e-07	3.66438	0.030479	0.255859	59.39	59.52	24.22	59	1.5417	0.00751629	1.21339	1.27057	2.22844	1.28233	0.119619	1.15878	1.10662	1.67494	0.92045	0.571123	1.13763	0.666807	1.04713	1.19124	0.0178701	1.11686	1.0666
P02753	RBP4	Retinol-binding protein 4	9.12	9.12	42.29	10	0.847227	0.663933	1.20226	0.597035	1.01859	1.1695	0.611251	1.23595	0.946237	1.55597	1.23595	0.57828	1.24738	0.990832	1.65959	1.39316	0.336556	1.1695	1.19124	1.87068	9.01	9.01	27.36	9	1.02802	0.709902	1.2942	0.794328	1.33045	1.21339	0.718235	1.25892	0.963829	1.67494	1.03753	0.73123	1.31826	0.787046	1.35519	0.539511	0.302322	1.70608	0.267917
P02760	AMBP	Protein alpha-1-microglobulin/bikunin precursor	7.43	7.43	19.03	6	1.10662	0.492365	1.1272	0.981748	1.31826	1.03753	0.738381	1.1272	0.92045	1.20226	1.22462	0.294365	1.1695	1.04713	1.5417	0.895365	0.855924	1.18032	0.724436	1.05682	9.91	9.91	23.01	8	1.14815	0.577912	1.15878	0.990832	1.45881	1.10662	0.541092	1.1695	0.946237	1.36773	0.591562	0.481427	1.34276	0.310456	0.794328	1.08643	0.175071	1.22462	0.887156
P02763	ORM1	Alpha-1-acid glycoprotein 1	14.65	14.65	40.3	35	0.787046	0.321744	1.24738	0.570164	0.981748	0.630957	0.547236	1.27057	0.340408	0.801678	1.20226	0.659691	1.11686	1.07647	1.43219	0.544503	0.0771362	1.38038	0.251189	0.751623	14.14	14.15	43.78	35	1.18032	0.511578	1.1695	1.00925	1.51356	0.544503	0.174368	1.41906	0.136773	0.772681	0.679204	0.964754	1.38038	0.195884	0.937562	1.61436	0.185366	1.22462	1.31826
P02765	AHSG	Alpha-2-HS-glycoprotein	21.33	21.44	46.32	37	0.824138	0.824646	1.14815	0.591562	0.946237	0.862979	0.908944	1.18032	0.691831	1.01859	0.515229	0.0170614	1.48594	0.248886	0.765597	2.01372	0.00101862	1.24738	1.61436	2.77971	21.34	21.43	46.32	33	1.1695	0.670991	1.08643	1.07647	1.38038	0.524808	0.32287	1.44544	0.277971	0.758578	0.731139	0.964351	1.23595	0.483059	0.903649	0.642688	0.500134	1.31826	0.390841
P02766	TTR	Transthyretin	10.63	10.69	71.43	12	0.772681	0.601574	1.2942	0.544503	1	0.903649	0.748478	1.2942	0.672977	1.1695	0.636796	0.597158	1.41906	0.376704	0.903649	0.704693	0.510085	1.2942	0.440555	0.912011	5.24	5.3	40.14	6	0.539511	0.43586	1.49969	0.192309	0.809096	0.559758	0.402516	1.45881	0.21677	0.816582	0.794328	0.694911	1.23595	0.510505	0.981748	0.831764	0.521733	1.20226	0.591562
P02768	ALB	Serum albumin	161.51	161.51	83.91	446	1.04713	0.116905	1.00925	1.03753	1.05682	0.954993	0.00313924	1.00925	0.946237	0.963829	0.903649	8.13638e-12	1.00925	0.895365	0.912011	1.11686	0.00110655	1.00925	1.10662	1.1272	184.24	184.24	85.22	525	1.00925	0.000356502	1.00925	1	1.01859	0.990832	0.0461492	1.00925	0.981748	1	1.0666	2.22045e-16	1.00925	1.05682	1.07647	0.92045	3.36049e-05	1.00925	0.912011
P02774	GC	Vitamin D-binding protein	43.36	43.4	44.02	45	1.15878	0.417232	1.14815	1.00925	1.48594	0.981748	0.486357	1.1272	0.887156	1.10662	1.43219	0.0642322	1.22462	1.1695	2.03236	2.07014	6.78774e-05	1.33045	1.55597	3.13329	45.67	45.76	66.46	42	1.15878	0.0918688	1.08643	1.0666	1.31826	0.809096	0.720499	1.13763	0.717794	0.92045	0.158489	0.000407419	3.19154	0.115878	0.505825	0.60256	0.0466464	1.33045	0.42462
P02787	TF	Serotransferrin	NA	NA	NA	NA	NA	NA	NA	NA	NA	NA	NA	NA	NA	NA	NA	NA	NA	NA	NA	NA	NA	NA	NA	NA	NA	NA	NA	NA	NA	NA	NA	NA	NA	NA	NA	NA	NA	NA	NA	NA	NA	NA	NA	NA	NA	NA	NA
P02790	HPX	Hemopexin	44.37	44.37	49.13	80	1.40605	0.291966	1.21339	1.15878	2.01372	0.946237	0.433526	1.09648	0.855067	1.03753	1.45881	0.15442	1.20226	1.21339	2.03236	1.85353	0.000188134	1.24738	1.48594	2.93765	38.39	38.39	50.65	80	0.946237	0.906913	1.05682	0.870964	1	0.972747	0.984576	1.0666	0.903649	1.03753	0.242103	0.00456326	2.24905	0.0758578	0.544503	1.14815	0.233365	1.07647	1.0666
P03952	KLKB1	Plasma kallikrein	6.25	6.25	8.307	4	0.679204	0.162253	1.40605	0.390841	0.954993	0.801678	0.472127	1.31826	0.534564	1.05682	0.954993	0.980354	1.18032	0.630957	1.1272	0.954993	0.691203	1.31826	0.691831	1.25892	7.5	7.5	12.85	8	1.1272	0.483662	1.15878	0.972747	1.52757	1.0666	0.525793	1.18032	0.903649	1.39316	0.83946	0.371081	1.28233	0.452898	1.07647	0.887156	0.559482	1.27057	0.487529
P04003	C4BPA	C4b-binding protein alpha chain	16.03	16.03	16.08	12	1.01859	0.916447	1.14815	0.887156	1.35519	0.963829	0.796771	1.21339	0.794328	1.1695	1.77011	0.00540621	1.31826	1.34276	2.67917	0.937562	0.778751	1.22462	0.724436	1.14815	17.83	17.83	19.77	16	1.03753	0.462685	1.13763	0.912011	1.22462	1.08643	0.406339	1.13763	0.954993	1.30617	0.570164	0.169635	1.38038	0.210863	0.787046	1.36773	0.104297	1.20226	1.13763
P04004	VTN	Vitronectin	9.09	9.09	26.78	12	0.928966	0.876669	1.23595	0.717794	1.14815	0.912011	0.782563	1.22462	0.704693	1.11686	0.816582	0.479093	1.31826	0.496592	1.07647	1.00925	0.740765	1.33045	0.758578	1.34276	9.63	9.63	25.73	16	1.00925	0.858632	1.11686	0.903649	1.1272	0.666807	0.33485	1.27057	0.334195	0.847227	0.672977	0.286744	1.23595	0.387258	0.831764	0.903649	0.822635	1.15878	0.698232
P04070	PROC	Vitamin K-dependent protein C	NA	NA	NA	NA	NA	NA	NA	NA	NA	NA	NA	NA	NA	NA	NA	NA	NA	NA	NA	NA	NA	NA	NA	NA	NA	NA	NA	NA	NA	NA	NA	NA	NA	NA	NA	NA	NA	NA	NA	NA	NA	NA	NA	NA	NA	NA	NA
P04114	APOB	Apolipoprotein B-100	171.65	171.65	20.93	121	1.41906	0.00907679	1.20226	1.18032	1.6293	0.981748	0.6223	1.09648	0.903649	1.07647	1.2942	0.0031596	1.10662	1.1695	1.40605	1.21339	0.00506569	1.07647	1.1272	1.30617	188.93	188.93	23.34	121	0.862979	0.406027	1.10662	0.801678	0.954993	1.18032	0.0222532	1.08643	1.08643	1.2942	0.461318	0.0170767	1.61436	0.325087	0.744732	1.09648	0.00498939	1.08643	1.00925
P04196	HRG	Histidine-rich glycoprotein	19.06	19.06	29.9	23	1.7378	0.0166586	1.30617	1.33045	4.2462	1.65959	0.0280212	1.2942	1.28233	3.49945	1.41906	0.0931255	1.23595	1.14815	2.77971	0.903649	0.980211	1.25892	0.625173	1.13763	23.8	23.81	35.81	19	0.937562	0.80175	1.11686	0.809096	1.04713	1.28233	0.0317105	1.11686	1.14815	1.5417	1.14815	0.134505	1.13763	1.00925	1.34276	1.09648	0.591579	1.1272	0.972747
P04217	A1BG	Alpha-1B-glycoprotein	32.91	33.06	47.88	31	1.05682	0.602903	1.1272	0.937562	1.23595	1	0.871898	1.07647	0.928966	1.18032	1.05682	0.70067	1.13763	0.928966	1.19124	0.895365	0.876193	1.15878	0.691831	1.03753	30.49	30.53	57.58	30	1.00925	0.685347	1.08643	0.928966	1.19124	0.903649	0.716919	1.13763	0.737904	1.02802	0.534564	0.00916897	1.51356	0.164437	0.809096	1.25892	0.0612194	1.13763	1.10662
P04278	SHBG	Sex hormone-binding globulin	NA	NA	NA	NA	NA	NA	NA	NA	NA	NA	NA	NA	NA	NA	NA	NA	NA	NA	NA	NA	NA	NA	NA	NA	NA	NA	NA	NA	NA	NA	NA	NA	NA	NA	NA	NA	NA	NA	NA	NA	NA	NA	NA	NA	NA	NA	NA
P05090	APOD	Apolipoprotein D	5.79	5.79	23.81	4	0.972747	0.875452	1.15878	0.83946	1.1272	0.981748	0.86404	1.13763	0.862979	1.11686	1.01859	0.834915	1.13763	0.895365	1.15878	0.895365	0.626605	1.14815	0.77983	1.02802	4.77	4.77	11.64	3	0.801678	0.611977	1.2942	0.524808	1.03753	0.928966	0.922502	1.23595	0.717794	1.14815	0.981748	0.946726	1.41906	0.679204	1.39316	0.505825	0.204412	1.47231	0.060256
P05154	SERPINA5	Plasma serine protease inhibitor	NA	NA	NA	NA	NA	NA	NA	NA	NA	NA	NA	NA	NA	NA	NA	NA	NA	NA	NA	NA	NA	NA	NA	NA	NA	NA	NA	NA	NA	NA	NA	NA	NA	NA	NA	NA	NA	NA	NA	NA	NA	NA	NA	NA	NA	NA	NA
P05155	SERPING1	Plasma protease C1 inhibitor	20.25	20.25	28.2	25	0.679204	0.0623897	1.20226	0.519996	0.816582	0.972747	0.887145	1.14815	0.809096	1.11686	0.698232	0.096668	1.1695	0.539511	0.816582	0.316228	0.000325175	1.77011	0.0928966	0.559758	21.47	21.47	30.8	28	0.30479	7.35489e-05	1.78649	0.10666	0.544503	0.428549	0.000908401	1.45881	0.253513	0.625173	0.630957	0.0275469	1.24738	0.469894	0.787046	0.60256	0.0200734	1.27057	0.448745
P05156	CFI	Complement factor I	8.7	8.7	7.89	4	1.0666	0.834156	1.23595	0.862979	1.31826	0.758578	0.433425	1.30617	0.444631	0.990832	1.14815	0.358769	1.14815	1	1.41906	0.895365	0.762695	1.18032	0.691831	1.05682	9.13	9.13	7.89	4	1.09648	0.657182	1.1695	0.937562	1.36773	0.879022	0.775801	1.1695	0.613762	1.02802	0.691831	0.321185	1.31826	0.272898	0.912011	1.08643	0.387235	1.36773	0.794328
P05160	F13B	Coagulation factor XIII B chain	NA	NA	NA	NA	NA	NA	NA	NA	NA	NA	NA	NA	NA	NA	NA	NA	NA	NA	NA	NA	NA	NA	NA	NA	NA	NA	NA	NA	NA	NA	NA	NA	NA	NA	NA	NA	NA	NA	NA	NA	NA	NA	NA	NA	NA	NA	NA
P05452	CLEC3B	Tetranectin	4	4.02	11.88	2	2.29087	0.700132	2.12814	1.07647	10.1859	1.88799	0.818207	1.92309	0.981748	8.09096	1.72187	0.796398	2.07014	0.831764	5.59758	2.31206	0.65669	2.1677	1.0666	9.12011	4.18	4.18	11.88	2	0.879022	0.877199	1.47231	0.564937	1.2942	1.04713	0.7661	1.49969	0.698232	1.57036	0.801678	0.79099	1.36773	0.474242	1.09648	0.765597	0.925583	1.47231	0.366438
P05543	SERPINA7	Thyroxine-binding globulin	7.7	7.73	15.18	5	1.1695	0.557626	1.47231	0.794328	1.87068	0.972747	0.81856	1.44544	0.666807	1.40605	0.847227	0.503968	1.28233	0.505825	1.08643	1.38038	0.399913	1.44544	0.954993	2.60615	4.86	4.87	12.77	4	1.05682	0.985639	1.33045	0.794328	1.55597	1.14815	0.578239	1.48594	0.772681	1.83654	1.49969	0.277537	1.47231	1.01859	2.72898	0.469894	0.407855	1.92309	0.107647
P05546	SERPIND1	Heparin cofactor 2	13.53	13.62	16.63	12	0.972747	0.88691	1.09648	0.887156	1.0666	0.855067	0.526219	1.10662	0.731139	0.946237	1.0666	0.709436	1.09648	0.972747	1.18032	1.01859	0.928726	1.21339	0.83946	1.19124	13.06	13.14	17.43	11	0.928966	0.481636	1.22462	0.765597	1.13763	1.07647	0.747334	1.22462	0.879022	1.35519	0.380189	0.251276	1.92309	0.20893	0.731139	1.25892	0.314966	1.25892	1
P06396	GSN	Gelsolin	36.45	36.45	28.01	22	0.92045	0.395729	1.1272	0.77983	1.03753	0.937562	0.434668	1.13763	0.801678	1.0666	0.855067	0.502319	1.13763	0.691831	0.972747	1	0.750504	1.21339	0.824138	1.20226	37.51	37.51	33.76	24	0.903649	0.510026	1.09648	0.77983	0.990832	0.972747	0.943138	1.11686	0.887156	1.08643	0.801678	0.632562	1.20226	0.544503	0.963829	0.529663	0.00208092	1.40605	0.151356
P06681	C2	Complement C2	7.96	8.73	6.516	6	1.02802	0.432907	1.07647	0.954993	1.10662	1.01859	0.829369	1.07647	0.946237	1.09648	1.03753	0.320535	1.0666	0.972747	1.10662	1.04713	0.166445	1.07647	0.972747	1.1272	9.45	9.96	8.112	6	1.04713	0.536907	1.31826	0.794328	1.38038	1.31826	0.161857	1.27057	1.03753	2.14783	0.990832	0.720077	1.2942	0.711214	1.28233	1.09648	0.531583	1.27057	0.862979
P06727	APOA4	Apolipoprotein A-IV	47.14	47.14	62.12	39	0.654636	0.0103855	1.20226	0.564937	0.787046	1.0666	0.631671	1.1272	0.946237	1.22462	1.24738	0.213302	1.13763	1.09648	1.44544	0.636796	0.0741417	1.24738	0.496592	0.794328	45.86	45.86	62.88	36	0.625173	0.00958514	1.21339	0.359749	0.758578	1.43219	0.012277	1.1272	1.27057	1.8197	0.912011	0.755889	1.13763	0.731139	1.03753	0.416869	8.95115e-05	1.59956	0.125893
P07225	PROS1	Vitamin K-dependent protein S	6.5	6.5	6.065	3	0.946237	0.751922	1.08643	0.855067	1.02802	0.963829	0.8917	1.1695	0.824138	1.1272	1.10662	0.470146	1.20226	0.92045	1.33045	0.758578	0.223174	1.21339	0.608135	0.92045	10.1	10.1	9.32	6	1.02802	0.790421	1.14815	0.895365	1.23595	1	0.789621	1.19124	0.83946	1.23595	0.816582	0.816559	1.31826	0.390841	1.07647	0.946237	0.43605	1.27057	0.672977
P07357	C8A	Complement component C8 alpha chain	NA	NA	NA	NA	NA	NA	NA	NA	NA	NA	NA	NA	NA	NA	NA	NA	NA	NA	NA	NA	NA	NA	NA	NA	NA	NA	NA	NA	NA	NA	NA	NA	NA	NA	NA	NA	NA	NA	NA	NA	NA	NA	NA	NA	NA	NA	NA
P07358	C8B	Complement component C8 beta chain	4.9	4.9	4.061	2	3.98107	0.15158	2.77971	1.43219	7.7983	3.28095	0.246179	2.65461	1.23595	7.51623	3.49945	0.168698	2.70396	1.2942	7.7983	4.13048	0.0902142	2.88403	1.43219	8.79023	5.5	5.5	7.445	4	1	0.528263	1.44544	0.691831	1.48594	0.816582	0.809866	1.39316	0.501187	1.13763	0.37325	0.297842	2.24905	0.0990832	0.83946	1.35519	0.236195	1.45881	0.928966
P07360	C8G	Complement component C8 gamma chain	5.03	5.03	24.75	6	1.05682	0.900491	1.1272	0.937562	1.21339	0.862979	0.721555	1.1695	0.679204	1.00925	0.862979	0.629042	1.34276	0.60256	1.15878	0.831764	0.55398	1.31826	0.564937	1.09648	7.33	7.33	28.71	5	1.00925	0.738645	1.18032	0.855067	1.19124	0.963829	0.893118	1.21339	0.787046	1.1695	0.809096	0.77752	1.25892	0.619441	1.01859	1.0666	0.980908	1.2942	0.824138
P08185	SERPINA6	Corticosteroid-binding globulin	6.21	6.21	8.395	3	0.847227	0.77645	1.22462	0.432514	1.03753	1.15878	0.754156	1.35519	0.855067	1.80302	0.608135	0.423364	1.78649	0.134276	1.08643	1.88799	0.14843	1.64437	1.14815	3.76704	3.15	3.15	3.951	2	0.847227	0.747566	1.18032	0.717794	1	0.937562	0.95128	1.18032	0.794328	1.10662	0.928966	0.864816	1.18032	0.787046	1.09648	0.937562	0.97821	1.18032	0.794328
P08571	CD14	Monocyte differentiation antigen CD14	NA	NA	NA	NA	NA	NA	NA	NA	NA	NA	NA	NA	NA	NA	NA	NA	NA	NA	NA	NA	NA	NA	NA	NA	NA	NA	NA	NA	NA	NA	NA	NA	NA	NA	NA	NA	NA	NA	NA	NA	NA	NA	NA	NA	NA	NA	NA
P08603	CFH	Complement factor H	27.43	27.43	19.09	24	0.855067	0.218204	1.08643	0.731139	0.928966	0.787046	0.123929	1.10662	0.60256	0.870964	1.11686	0.476039	1.08643	1.02802	1.27057	0.801678	0.182394	1.18032	0.608135	0.946237	40.83	40.83	28.51	42	1.21339	0.42542	1.09648	1.10662	1.41906	0.847227	0.286801	1.08643	0.698232	0.92045	0.505825	0.0205997	1.36773	0.138038	0.691831	1.14815	0.297951	1.11686	1.02802
P08697	SERPINF2	Alpha-2-antiplasmin	24.56	24.56	37.27	18	0.937562	0.863768	1.13763	0.809096	1.0666	0.963829	0.884715	1.1695	0.809096	1.1272	1.08643	0.748389	1.13763	0.954993	1.27057	1.04713	0.584594	1.18032	0.887156	1.27057	24.7	24.7	34.62	21	0.937562	0.840251	1.07647	0.809096	1.00925	1.05682	0.656479	1.15878	0.912011	1.18032	0.672977	0.197767	1.23595	0.20893	0.831764	0.937562	0.780947	1.15878	0.717794
P09871	C1S	Complement C1s subcomponent	6.08	6.08	10.17	5	1.19124	0.653707	1.24738	0.954993	1.80302	1.18032	0.556098	1.33045	0.887156	1.8197	1.04713	0.87076	1.27057	0.824138	1.41906	0.937562	0.948697	1.39316	0.534564	1.30617	7.43	7.43	10.47	6	0.963829	0.832621	1.08643	0.887156	1.04713	1.00925	0.53737	1.08643	0.928966	1.09648	0.981748	0.59157	1.10662	0.887156	1.08643	1	0.99559	1.1272	0.887156
P0C0L4	C4A	Complement C4-A	5.04	129.68	44.09	119	0.92045	0.821759	1.18032	0.77983	1.08643	1.02802	0.840224	1.18032	0.870964	1.21339	0.887156	0.662474	1.18032	0.751623	1.04713	0.870964	0.792897	1.30617	0.666807	1.13763	5.03	125.07	43.92	122	0.928966	0.809248	1.65959	0.559758	1.5417	0.954993	0.885891	1.38038	0.691831	1.31826	0.847227	0.709686	1.38038	0.613762	1.1695	1.21339	0.69348	1.38038	0.879022
P0C0L5	C4B	Complement C4-B	130.14	130.15	45.41	121	1.05682	0.599103	1.1272	0.937562	1.20226	1.09648	0.545224	1.1272	0.972747	1.23595	1.08643	0.455198	1.11686	0.972747	1.21339	1.02802	0.99777	1.09648	0.937562	1.1272	126.88	126.89	45.58	126	0.963829	0.922485	1.1695	0.831764	1.1272	1.03753	0.839581	1.19124	0.870964	1.27057	1.10662	0.85781	1.24738	0.887156	1.38038	0.787046	0.988558	1.31826	0.529663
P0CG05	IGLC2	Ig lambda-2 chain C regions	4.08	4.08	16.04	2	1.43219	0.498888	1.38038	1.03753	1.97697	0.928966	0.854591	1.38038	0.672977	1.28233	1.00925	0.981684	1.38038	0.731139	1.39316	1.20226	0.747011	1.49969	0.801678	1.80302	3.46	3.46	34.91	3	2.33346	0.288345	1.52757	1.52757	4.01791	1.1272	0.889932	1.77011	0.636796	2.12814	0.544503	0.451253	2.33346	0.0580764	1.27057	0.937562	0.875369	1.40605	0.648634
P0DJI8	SAA1	Serum amyloid A-1 protein	NA	NA	NA	NA	NA	NA	NA	NA	NA	NA	NA	NA	NA	NA	NA	NA	NA	NA	NA	NA	NA	NA	NA	NA	NA	NA	NA	NA	NA	NA	NA	NA	NA	NA	NA	NA	NA	NA	NA	NA	NA	NA	NA	NA	NA	NA	NA
P0DJI9	SAA2	Serum amyloid A-2 protein	3.41	3.41	24.59	2	0.972747	0.694056	1.85353	0.501187	1.80302	0.625173	0.456119	2.12814	0.214783	1.33045	2.10863	0.495702	1.8197	1.15878	4.57088	0.187068	0.26718	3.53183	0.0263027	0.660694	4	4	24.59	2	0.420727	0.69412	2.07014	0.18197	0.870964	0.505825	0.659742	1.52757	0.296483	0.772681	0.0465586	0.333782	2.33346	0.016293	0.108643	3.66438	0.251883	1.44544	2.53513
P10643	C7	Complement component C7	NA	NA	NA	NA	NA	NA	NA	NA	NA	NA	NA	NA	NA	NA	NA	NA	NA	NA	NA	NA	NA	NA	NA	NA	8.99	8.99	11.03	6	1.07647	0.911931	1.1695	0.92045	1.25892	1.13763	0.561009	1.18032	0.963829	1.34276	0.981748	0.699589	1.20226	0.816582	1.18032	0.954993	0.39607	1.25892	0.758578
P10909	CLU	Clusterin	23.94	23.94	29.84	19	0.972747	0.738789	1.10662	0.862979	1.07647	0.963829	0.706486	1.11686	0.870964	1.07647	1	0.764014	1.18032	0.847227	1.10662	0.92045	0.699596	1.14815	0.737904	1.05682	23.4	23.4	33.85	19	0.672977	0.00616062	1.23595	0.42462	0.831764	0.928966	0.347583	1.1272	0.765597	1.04713	0.436516	0.000458784	1.59956	0.111686	0.698232	0.912011	0.592333	1.14815	0.717794
P13671	C6	Complement component C6	12.38	12.38	8.994	8	1.40605	0.333142	1.2942	1.08643	2.46604	1.19124	0.592707	1.27057	0.937562	1.85353	1.39316	0.242932	1.23595	1.1272	2.42103	1	0.936441	1.44544	0.691831	1.35519	13.2	13.2	8.565	7	0.765597	0.278238	1.25892	0.539511	0.963829	1.05682	0.849181	1.20226	0.879022	1.48594	0.772681	0.411959	1.33045	0.405508	1.02802	1.04713	0.769613	1.31826	0.794328
P15169	CPN1	Carboxypeptidase N catalytic chain	3.64	3.64	5.24	3	1	0.961902	1.43219	0.698232	1.43219	0.903649	0.79582	1.43219	0.630957	1.2942	0.963829	0.872532	1.43219	0.672977	1.38038	1.01859	0.996436	1.41906	0.717794	1.44544	NA	NA	NA	NA	NA	NA	NA	NA	NA	NA	NA	NA	NA	NA	NA	NA	NA	NA	NA	NA	NA	NA	NA
P18428	LBP	Lipopolysaccharide-binding protein	NA	NA	NA	NA	NA	NA	NA	NA	NA	NA	NA	NA	NA	NA	NA	NA	NA	NA	NA	NA	NA	NA	NA	NA	NA	NA	NA	NA	NA	NA	NA	NA	NA	NA	NA	NA	NA	NA	NA	NA	NA	NA	NA	NA	NA	NA	NA
P19652	ORM2	Alpha-1-acid glycoprotein 2	8.51	13.84	34.83	12	1.07647	0.82324	1.36773	0.787046	1.52757	1.00925	0.515136	1.38038	0.731139	1.41906	0.972747	0.783285	1.36773	0.704693	1.33045	0.946237	0.804856	1.47231	0.619441	1.39316	4.1	9.33	42.79	14	0.824138	0.91342	1.27057	0.515229	1.04713	0.83946	0.798305	1.35519	0.510505	1.13763	0.937562	0.979138	1.40605	0.608135	1.31826	1.65959	0.314477	1.28233	1.2942
P19823	ITIH2	Inter-alpha-trypsin inhibitor heavy chain H2	40.03	40.03	30.02	48	1.08643	0.43955	1.10662	0.981748	1.44544	1.09648	0.716512	1.09648	1	1.49969	1.00925	0.829269	1.14815	0.879022	1.11686	1.20226	0.0654098	1.14815	1.04713	1.59956	38.98	38.98	31.61	46	1.14815	0.312664	1.09648	1.04713	1.34276	1.10662	0.782832	1.08643	1.01859	1.28233	0.831764	0.851285	1.14815	0.549541	0.954993	0.77983	0.203863	1.15878	0.448745
P19827	ITIH1	Inter-alpha-trypsin inhibitor heavy chain H1	38.16	38.3	33.04	37	1.13763	0.327294	1.1272	1.00925	1.47231	1.03753	0.808482	1.11686	0.928966	1.24738	0.990832	0.463694	1.14815	0.83946	1.13763	1.19124	0.124153	1.15878	1.02802	1.43219	42.85	42.95	36.44	37	1.09648	0.335633	1.08643	1.00925	1.22462	0.946237	0.809385	1.10662	0.83946	1.04713	0.60256	0.0445895	1.31826	0.383707	0.794328	0.586138	0.0492305	1.39316	0.369828
P20742	PZP	Pregnancy zone protein	2.02	25.75	9.312	24	0.946237	0.916877	2.0893	0.452898	1.97697	0.862979	0.770509	2.12814	0.405508	1.83654	1.33045	0.601642	2.31206	0.57544	3.0761	1.99526	0.325204	2.0893	0.954993	4.20727	1.16	23.65	9.312	30	0.963829	0.950505	2.0893	0.461318	2.01372	1.03753	0.922292	2.0893	0.496592	2.1677	1.04713	0.901542	2.0893	0.501187	2.18776	1.39316	0.536145	3.16228	0.440555
P20851	C4BPB	C4b-binding protein beta chain	3.65	3.65	13.89	3	1.0666	0.617132	1.24738	0.855067	1.33045	1.04713	0.677779	1.24738	0.83946	1.30617	1.0666	0.400981	1.24738	0.855067	1.31826	0.83946	0.00316578	1.24738	0.679204	1.04713	4.9	4.9	13.89	3	1.02802	0.818574	1.14815	0.895365	1.18032	1.09648	0.54808	1.14815	0.954993	1.25892	1.0666	0.564886	1.14815	0.928966	1.22462	0.990832	0.997189	1.27057	0.77983
P22352	GPX3	Glutathione peroxidase 3	NA	NA	NA	NA	NA	NA	NA	NA	NA	NA	NA	NA	NA	NA	NA	NA	NA	NA	NA	NA	NA	NA	NA	NA	NA	NA	NA	NA	NA	NA	NA	NA	NA	NA	NA	NA	NA	NA	NA	NA	NA	NA	NA	NA	NA	NA	NA
P22792	CPN2	Carboxypeptidase N subunit 2	5.77	5.83	8.991	6	1.41906	0.393161	1.34276	1.05682	2.29087	0.83946	0.654364	1.18032	0.366438	0.990832	1.51356	0.363003	1.36773	1.10662	2.48886	1.11686	0.614861	1.44544	0.772681	1.70608	7	7.04	12.48	5	0.772681	0.351587	1.21339	0.469894	0.937562	0.619441	0.122609	1.36773	0.192309	0.847227	0.501187	0.12952	1.64437	0.144544	0.824138	1.09648	0.770568	1.34276	0.816582
P23142	FBLN1	Isoform B of Fibulin-1	2.96	2.96	3.556	2	1.15878	0.347605	1.39316	0.831764	1.6293	1.23595	0.312581	1.65959	0.744732	2.12814	1.03753	0.501521	1.47231	0.704693	1.52757	0.879022	0.0423502	1.5417	0.554626	1.35519	NA	NA	NA	NA	NA	NA	NA	NA	NA	NA	NA	NA	NA	NA	NA	NA	NA	NA	NA	NA	NA	NA	NA
P25311	AZGP1	Zinc-alpha-2-glycoprotein	7.72	7.78	25.17	10	2.07014	0.442994	1.65959	1.24738	6.54636	1.95885	0.519366	1.58489	1.23595	5.34564	2.01372	0.481429	1.6293	1.23595	5.97035	2.42103	0.159668	1.70608	1.41906	7.7983	9.83	9.88	24.5	10	0.903649	0.765544	1.1695	0.660694	1.05682	1.33045	0.386163	1.18032	1.1272	1.87068	0.751623	0.614322	1.28233	0.42462	0.963829	0.765597	0.797694	1.41906	0.398107
P27169	PON1	Serum paraoxonase/arylesterase 1	10.06	10.06	16.06	6	0.77983	0.436491	1.30617	0.544503	1.01859	1.45881	0.326833	1.27057	1.14815	3.10456	1.25892	0.507424	1.20226	1.04713	2.37684	1.00925	0.839267	1.31826	0.765597	1.78649	12.95	12.95	33.8	7	0.990832	0.921295	1.18032	0.83946	1.1695	0.954993	0.960134	1.14815	0.787046	1.09648	0.672977	0.292405	1.31826	0.366438	0.887156	0.474242	0.0291483	1.61436	0.183654
P29622	SERPINA4	Kallistatin	4.31	4.31	11.01	4	1.10662	0.711251	1.28233	0.862979	1.5417	0.972747	0.774437	1.33045	0.731139	1.2942	1.38038	0.227829	1.18032	1.1695	1.95885	1.28233	0.358841	1.40605	0.912011	1.88799	8.23	8.23	13.11	5	1.31826	0.300555	1.1272	1.1695	1.6293	1.03753	0.940397	1.15878	0.895365	1.23595	0.972747	0.738964	1.18032	0.809096	1.14815	1.02802	0.907878	1.15878	0.887156
P35542	SAA4	Serum amyloid A-4 protein	3.22	3.22	22.31	3	0.847227	0.63393	1.21339	0.666807	1.02802	0.870964	0.673038	1.38038	0.608135	1.20226	0.862979	0.662093	1.15878	0.731139	1	0.704693	0.380746	1.49969	0.440555	1.05682	4.68	4.68	21.54	4	0.816582	0.641671	1.14815	0.554626	0.937562	0.42462	0.146387	1.7378	0.131826	0.737904	0.704693	0.852479	1.52757	0.296483	1.07647	1.35519	0.63472	1.24738	1.08643
P35858	IGFALS	Insulin-like growth factor-binding protein complex acid labile subunit	8.58	8.58	14.55	6	1.18032	0.730245	1.39316	0.847227	2.07014	0.903649	0.586045	1.31826	0.608135	1.19124	1.08643	0.937164	1.48594	0.731139	1.78649	1.05682	0.895009	1.57036	0.672977	1.64437	10.01	10.01	11.24	5	0.963829	0.905682	1.21339	0.77983	1.1695	0.787046	0.3254	1.18032	0.544503	0.928966	0.711214	0.146225	1.28233	0.409261	0.912011	0.831764	0.504689	1.15878	0.630957
P36955	SERPINF1	Pigment epithelium-derived factor	8.47	8.47	12.68	5	1.09648	0.790124	1.30617	0.83946	2.72898	1.0666	0.766114	1.48594	0.717794	1.78649	1.1272	0.976556	1.36773	0.824138	2.60615	0.847227	0.252626	1.77011	0.544503	1.49969	7.28	7.28	10.53	5	1.07647	0.820145	1.1695	0.92045	1.40605	0.847227	0.397849	1.25892	0.619441	1.0666	0.855067	0.617208	1.27057	0.501187	1.08643	1.02802	0.961422	1.38038	0.744732
P36980	CFHR2	Complement factor H-related protein 2	NA	NA	NA	NA	NA	NA	NA	NA	NA	NA	NA	NA	NA	NA	NA	NA	NA	NA	NA	NA	NA	NA	NA	NA	NA	NA	NA	NA	NA	NA	NA	NA	NA	NA	NA	NA	NA	NA	NA	NA	NA	NA	NA	NA	NA	NA	NA
P43251	BTD	Biotinidase	NA	NA	NA	NA	NA	NA	NA	NA	NA	NA	NA	NA	NA	NA	NA	NA	NA	NA	NA	NA	NA	NA	NA	NA	NA	NA	NA	NA	NA	NA	NA	NA	NA	NA	NA	NA	NA	NA	NA	NA	NA	NA	NA	NA	NA	NA	NA
P43652	AFM	Afamin	26.44	29.08	28.38	19	1.36773	0.124018	1.15878	1.18032	1.72187	0.717794	0.0619133	1.22462	0.405508	0.879022	1.31826	0.102681	1.18032	1.11686	1.59956	0.340408	0.000362063	2.05116	0.0990832	0.698232	29.34	32.51	34.22	25	1.40605	0.0715553	1.19124	1.18032	1.88799	1.08643	0.998959	1.14815	0.946237	1.30617	0.444631	0.0481258	1.72187	0.175388	0.765597	0.724436	0.260368	1.28233	0.515229
P51884	LUM	Lumican	5.27	5.27	15.98	5	0.903649	0.415071	1.21339	0.744732	1.09648	0.990832	0.891262	1.21339	0.816582	1.20226	0.981748	0.934954	1.18032	0.831764	1.15878	0.862979	0.399999	1.20226	0.717794	1.03753	4.01	4.01	7.396	2	1.04713	0.882449	1.14815	0.912011	1.21339	0.912011	0.775979	1.15878	0.794328	1.05682	0.963829	0.7507	1.21339	0.787046	1.1695	0.972747	0.946051	1.41906	0.679204
P54108	CRISP3	Cysteine-rich secretory protein 3	NA	NA	NA	NA	NA	NA	NA	NA	NA	NA	NA	NA	NA	NA	NA	NA	NA	NA	NA	NA	NA	NA	NA	NA	NA	NA	NA	NA	NA	NA	NA	NA	NA	NA	NA	NA	NA	NA	NA	NA	NA	NA	NA	NA	NA	NA	NA
P63261	ACTG1	Actin, cytoplasmic 2	NA	NA	NA	NA	NA	NA	NA	NA	NA	NA	NA	NA	NA	NA	NA	NA	NA	NA	NA	NA	NA	NA	NA	NA	NA	NA	NA	NA	NA	NA	NA	NA	NA	NA	NA	NA	NA	NA	NA	NA	NA	NA	NA	NA	NA	NA	NA
P68871	HBB	Hemoglobin subunit beta	10.07	10.07	44.9	5	0.937562	0.591993	1.14815	0.816582	1.07647	0.870964	0.246101	1.13763	0.765597	0.990832	0.954993	0.87919	1.15878	0.824138	1.10662	0.903649	0.245982	1.19124	0.758578	1.07647	8.05	8.05	34.01	4	1.67494	0.158757	1.2942	1.2942	2.42103	0.679204	0.328969	1.58489	0.334195	1.07647	0.946237	0.936563	1.51356	0.608135	1.43219	0.539511	0.23916	1.72187	0.165959
P80108	GPLD1	Phosphatidylinositol-glycan-specific phospholipase D	2.69	2.69	3.095	2	1.03753	0.922988	2.0893	0.496592	2.1677	1.23595	0.670053	2.0893	0.591562	2.58226	1	0.987916	2.0893	0.47863	2.0893	1.09648	0.845571	2.10863	0.519996	2.29087	NA	NA	NA	NA	NA	NA	NA	NA	NA	NA	NA	NA	NA	NA	NA	NA	NA	NA	NA	NA	NA	NA	NA
Q03591	CFHR1	Complement factor H-related protein 1	NA	NA	NA	NA	NA	NA	NA	NA	NA	NA	NA	NA	NA	NA	NA	NA	NA	NA	NA	NA	NA	NA	NA	NA	3.11	5.6	15.15	6	0.954993	0.880724	1.38038	0.691831	1.31826	0.912011	0.750104	1.38038	0.660694	1.25892	1	0.970321	1.38038	0.724436	1.38038	0.981748	0.961578	1.39316	0.704693
Q06033	ITIH3	Inter-alpha-trypsin inhibitor heavy chain H3	4.01	4.05	2.697	2	0.981748	0.995155	1.33045	0.737904	1.30617	1.11686	0.153892	1.23595	0.903649	1.47231	0.92045	0.381656	1.38038	0.642688	1.27057	0.801678	0.00109417	1.58489	0.420727	1.27057	NA	NA	NA	NA	NA	NA	NA	NA	NA	NA	NA	NA	NA	NA	NA	NA	NA	NA	NA	NA	NA	NA	NA
Q14520	HABP2	Hyaluronan-binding protein 2	NA	NA	NA	NA	NA	NA	NA	NA	NA	NA	NA	NA	NA	NA	NA	NA	NA	NA	NA	NA	NA	NA	NA	NA	NA	NA	NA	NA	NA	NA	NA	NA	NA	NA	NA	NA	NA	NA	NA	NA	NA	NA	NA	NA	NA	NA	NA
Q14624	ITIH4	Inter-alpha-trypsin inhibitor heavy chain H4	50.51	50.51	39.89	50	1.33045	0.680831	2.33346	0.570164	3.53183	0.887156	0.831373	1.97697	0.432514	1.75388	0.954993	0.880274	2.46604	0.387258	2.35505	1.77011	0.483063	2.37684	0.744732	4.96592	52.61	52.61	42.69	52	0.946237	0.981563	1.24738	0.758578	1.18032	1	0.99477	1.24738	0.801678	1.24738	1.11686	0.809528	1.24738	0.895365	1.39316	1.09648	0.848215	1.24738	0.879022
Q14624	ITIH4	Isoform 3 of Inter-alpha-trypsin inhibitor heavy chain H4	2	50.38	41.33	52	0.809096	0.648516	1.57036	0.515229	1.27057	0.981748	0.937757	1.51356	0.648634	1.48594	1.22462	0.691429	1.64437	0.744732	2.01372	1.33045	0.591044	1.67494	0.794328	2.22844	2	52.42	43.54	52	0.879022	0.807189	2.0893	0.420727	1.83654	0.954993	0.935098	2.0893	0.457088	1.99526	0.765597	0.634636	2.10863	0.366438	1.61436	1.34276	0.579148	2.0893	0.642688
Q16610	ECM1	Extracellular matrix protein 1	NA	NA	NA	NA	NA	NA	NA	NA	NA	NA	NA	NA	NA	NA	NA	NA	NA	NA	NA	NA	NA	NA	NA	NA	NA	NA	NA	NA	NA	NA	NA	NA	NA	NA	NA	NA	NA	NA	NA	NA	NA	NA	NA	NA	NA	NA	NA
Q92954	PRG4	Proteoglycan 4	NA	NA	NA	NA	NA	NA	NA	NA	NA	NA	NA	NA	NA	NA	NA	NA	NA	NA	NA	NA	NA	NA	NA	NA	NA	NA	NA	NA	NA	NA	NA	NA	NA	NA	NA	NA	NA	NA	NA	NA	NA	NA	NA	NA	NA	NA	NA
Q96IY4	CPB2	Carboxypeptidase B2	NA	NA	NA	NA	NA	NA	NA	NA	NA	NA	NA	NA	NA	NA	NA	NA	NA	NA	NA	NA	NA	NA	NA	NA	2.1	2.13	3.783	2	1	0.932509	1.18032	0.847227	1.18032	1.15878	0.447666	1.18032	0.981748	1.36773	0.92045	0.773825	1.23595	0.744732	1.13763	0.946237	0.775876	1.18032	0.801678
Q96PD5	PGLYRP2	Isoform 2 of N-acetylmuramoyl-L-alanine amidase	2.22	2.22	4.574	2	1.04713	0.795557	1.14815	0.912011	1.22462	1.21339	0.402729	1.13763	1.0666	1.38038	1.0666	0.902329	1.23595	0.862979	1.33045	0.744732	0.241062	1.23595	0.554626	0.92045	15.17	15.17	26.91	11	0.928966	0.758329	1.08643	0.855067	1.00925	0.946237	0.7877	1.1695	0.801678	1.10662	0.809096	0.298331	1.09648	0.704693	0.887156	0.879022	0.73866	1.19124	0.717794
Q9NZP8	C1RL	Complement C1r subcomponent-like protein	NA	NA	NA	NA	NA	NA	NA	NA	NA	NA	NA	NA	NA	NA	NA	NA	NA	NA	NA	NA	NA	NA	NA	NA	NA	NA	NA	NA	NA	NA	NA	NA	NA	NA	NA	NA	NA	NA	NA	NA	NA	NA	NA	NA	NA	NA	NA
[truncated: 152 more columns]
